# Supplementary material for: Defatted Black Soldier Fly Meal as a Dietary Protein Source for Grey Mullet (Mugil cephalus): Effects on Growth Performance, Gut Morphology, Spleen and Liver Health
Source: Animals (Basel). 2026 Mar 25;16(7):1012. doi: 10.3390/ani16071012 (PMC13072009; doi:10.3390/ani16071012)
Supplement: Supplementary file 1 [file animals-16-01012-s001.zip]

Archive with 3 entries (3 files):
- Table S2.pdf
- Fig. S1.tif
- Table S1.pdf
